# Supplementary material for: Social inequality in morbidity, framed within the current economic crisis in Spain
Source: Int J Equity Health. 2015 Nov 14;14:131. doi: 10.1186/s12939-015-0217-4 (PMC4647807; doi:10.1186/s12939-015-0217-4)
Supplement: Additional file 2: — Extended tables. (XLSX 8586 kb) [file 12939_2015_217_MOESM2_ESM.xlsx]

## Sheet: Depression  CI 95% Men
Depression
	Model 0						Model 1						Model 2						Model 3a						Model 3b
	Coef.		Std. Err.	95% CI		Bayesian-p	Coef.		Std. Err.	95% CI		Bayesian-p	Coef.		Std. Err.	95% CI		Bayesian-p	Coef.		Std. Err.	95% CI		Bayesian-p	Coef.		Std. Err.	95% CI		Bayesian-p
Intercept	-3.249	***	(0,089)	-3.41	-3.07	0	-5.303	***	(0,220)	-5.741	-4.85	0	-5.301	***	(0,268)	-5.903	-4.822	0	-5.407	***	(0,263)	-5.931	-4.847	0	-5.399	***	(0,238)	-5.919	-5.007	0
(1) Individual variables
Age Groups (ref, 25-34)
35-44							0.527	***	(0,144)	0.233	0.809	0	0.532	***	(0,139)	0.253	0.805	0	0.573	***	(0,148)	0.279	0.845	0	0.533	***	(0,145)	0.263	0.828	0
45-54							0.898	***	(0,142)	0.629	1.188	0	0.89	***	(0,139)	0.624	1.16	0	0.936	***	(0,150)	0.658	1.227	0	0.89	***	(0,142)	0.608	1.161	0
55-65							0.681	***	(0,159)	0.369	1.02	0	0.67	***	(0,155)	0.365	0.977	0	0.711	***	(0,155)	0.402	1.007	0	0.667	***	(0,152)	0.38	0.964	0
Education Level (ref, University Studies)
Illiterate, no diploma, or primary education							0.6	***	(0,150)	0.317	0.899	0	0.582	***	(0,133)	0.33	0.864	0	0.55	***	(0,139)	0.293	0.832	0	0.571	***	(0,138)	0.294	0.846	0
Lower Secondary							0.48	**	(0,149)	0.199	0.778	0	0.464	***	(0,126)	0.224	0.73	0	0.413	**	(0,148)	0.118	0.701	0.001	0.398	**	(0,145)	0.116	0.675	0.001
Upper Secondary							0.361	*	(0,171)	0.02	0.69	0.019	0.356	*	(0,156)	0.056	0.666	0.012	0.284		(0,174)	-0.054	0.621	0.051	0.333	*	(0,166)	0.009	0.649	0.023
Higher technical education							0.307		(0,209)	-0.107	0.71	0.07	0.294		(0,194)	-0.089	0.684	0.066	0.299		(0,201)	-0.107	0.695	0.07	0.303		(0,198)	-0.102	0.693	0.066
Work Status (ref, employed)
Unemployed							0.865	***	(0,109)	0.646	1.078	0	0.854	***	(0,105)	0.647	1.064	0	0.852	***	(0,110)	0.636	1.059	0	0.846	***	(0,106)	0.631	1.05	0
Inactive population							1.66	***	(0,100)	1.462	1.851	0	1.652	***	(0,104)	1.446	1.854	0	1.658	***	(0,104)	1.462	1.876	0	1.661	***	(0,102)	1.46	1.852	0
Housewife/husband							1.261	**	(0,466)	0.285	2.135	0.009	1.242	**	(0,458)	0.24	2.051	0.009	1.266	**	(0,465)	0.286	2.097	0.013	1.254	**	(0,461)	0.306	2.104	0.005
Marital Status (ref, married)
Single							0.34	**	(0,121)	0.092	0.571	0.001	0.32	**	(0,113)	0.097	0.547	0.001	0.339	**	(0,115)	0.114	0.576	0.002	0.333	**	(0,110)	0.107	0.545	0
Widower							0.104		(0,294)	-0.502	0.645	0.355	0.098		(0,284)	-0.456	0.65	0.362	0.103		(0,289)	-0.472	0.641	0.351	0.099		(0,288)	-0.472	0.648	0.347
Separate							0.707	***	(0,185)	0.331	1.059	0.001	0.682	***	(0,185)	0.325	1.035	0	0.687	***	(0,188)	0.329	1.057	0	0.7	***	(0,180)	0.344	1.038	0
Divorced							0.687	***	(0,180)	0.344	1.015	0	0.669	***	(0,177)	0.334	1.025	0	0.676	***	(0,176)	0.332	1.02	0	0.687	***	(0,173)	0.334	1.028	0
Household type (ref, Two adults with child/ren)
One adult alone							0.252		(0,156)	-0.067	0.569	0.051	0.301	*	(0,149)	0.004	0.575	0.021	0.293	+	(0,152)	-0.009	0.589	0.027	0.277	+	(0,158)	-0.04	0.597	0.043
One adult with child-ren							0.413		(0,331)	-0.267	1.048	0.095	0.464		(0,316)	-0.19	1.035	0.079	0.46		(0,330)	-0.198	1.065	0.091	0.436		(0,323)	-0.238	1.039	0.087
Two adults							0.039		(0,132)	-0.218	0.299	0.386	0.082		(0,127)	-0.166	0.332	0.265	0.078		(0,126)	-0.161	0.326	0.273	0.061		(0,139)	-0.216	0.332	0.324
More than two Adults with child-ren							-0.083		(0,222)	-0.532	0.347	0.36	-0.06		(0,225)	-0.505	0.353	0.408	-0.047		(0,225)	-0.504	0.372	0.415	-0.062		(0,233)	-0.513	0.394	0.39
Others							0.249	+	(0,129)	0.013	0.517	0.02	0.286	*	(0,125)	0.044	0.524	0.011	0.286	*	(0,126)	0.044	0.522	0.01	0.275	*	(0,135)	0.006	0.539	0.021
(2) Period Variables
Period (ref, 2003)
2009							0.167		(0,135)	-0.103	0.455	0.091	0.146		(0,238)	-0.317	0.631	0.266	0.251		(0,213)	-0.158	0.64	0.135	0.269		(0,231)	-0.121	0.77	0.099
2011							0.24	+	(0,139)	-0.036	0.49	0.046	0.236		(0,409)	-0.525	1.062	0.292	0.42		(0,388)	-0.32	1.165	0.156	0.468		(0,403)	-0.194	1.454	0.106
Change in real GDP growth rate													-0.012		(0,108)	-0.22	0.224	0.423	0.147		(0,151)	-0.13	0.432	0.186	0.046		(0,112)	-0.133	0.309	0.398
Change in low work intensity indicator													-0.006		(0,031)	-0.068	0.054	0.436	-0.007		(0,031)	-0.061	0.057	0.378	-0.06		(0,045)	-0.149	0.026	0.098
(3) Context Variables
Mean real GDP growth rate													-0.026		(0,217)	-0.45	0.403	0.457	-0.055		(0,206)	-0.491	0.346	0.409	-0.076		(0,209)	-0.516	0.358	0.348
Mean low work intensity indicator													0.067	*	(0,031)	0.011	0.133	0.007	0.069	*	(0,028)	0.01	0.122	0.011	0.068	*	(0,027)	0.019	0.123	0.002
(1)Education level * (2)Period Variables
Illiterate, no diploma, or primary education* Change in real GDP growth rate																			-0.12		(0,107)	-0.335	0.071	0.133
Lower Secondary * Change in real GDP growth rate																			-0.142		(0,112)	-0.356	0.068	0.103
Upper Secondary * Change in real GDP growth rate																			-0.182		(0,131)	-0.445	0.078	0.081
Higher technical education * Change in real GDP growth rate																			-0.023		(0,155)	-0.331	0.283	0.424
Illiterate, no diploma, or primary education * Change in Low work intensity indicator																									0.04		(0,041)	-0.036	0.122	0.172
Lower Secondary * Change in Low work intensity indicator																									0.085	*	(0,041)	0.006	0.167	0.018
Upper Secondary * Change in Low work intensity indicator																									0.079		(0,050)	-0.016	0.176	0.06
Higher technical education * Change in Low work intensity indicator																									-0.05		(0,065)	-0.183	0.078	0.219
Variance
Region	0.086		(0,056)	0.014	0.228		0.079		(0,055)	0.011	0.217		0.055		(0,045)	0.002	0.177		0.058		(0,042)	0.006	0.164		0.051		(0,043)	0.002	0.155
Period	0.07		(0,038)	0.014	0.163		0.039		(0,033)	0.002	0.125		0.044		(0,035)	0.002	0.129		0.036		(0,032)	0.003	0.115		0.044		(0,041)	0.001	0.146
VPC
Region	0.0249574						0.0231816						0.0162296						0.0171401						0.0150671
Period	0.0203142						0.0114441						0.0129837						0.0106387						0.012999
MOR
Median Odds Ratio (MOR) Region	1.32127			1.11897	1.574		1.30606			1.10477	1.55666		1.24956			1.0434	1.49134		1.25708			1.07636	1.4692		1.23929			1.0434	1.45356
Median Odds Ratio (MOR) Period	1.28576			1.11897	1.46748		1.20636			1.0434	1.39917		1.22052			1.0434	1.40664		1.19752			1.05341	1.38011		1.22052			1.0305	1.43763
DIC:	6467.43						5819.9						5820.18						5825.56						5819.68
Units: Region	17						17						17						17						17
Units: Period	51						51						51						51						51
Units: Individuals	19986						19918						19918						19918						19918
*** p < 0.001; ** p < 0.01; * p < 0.05; + p < 0.1.

## Sheet: Depression CI 95% Women
Depression
	Model 0						Model 1						Model 2						Model 3a						Model 3b
	Coef.		Std. Err.	95% CI		Bayesian-p	Coef.		Std. Err.	95% CI		Bayesian-p	Coef.		Std. Err.	95% CI		Bayesian-p	Coef.		Std. Err.	95% CI		Bayesian-p	Coef.		Std. Err.	95% CI		Bayesian-p
Intercept	-2.25	***	(0,122)	-2.486	-2.004	0	-4.599	***	(0,148)	-4.894	-4.352	0	-4.526	***	(0,207)	-4.953	-4.124	0	-4.535	***	(0,170)	-4.84	-4.208	0	-4.656	***	(0,210)	-5.077	-4.238	0
(1) Individual variables
Age Groups (ref, 25-34)
35-44							0.686	***	(0,094)	0.501	0.874	0	0.709	***	(0,099)	0.524	0.906	0	0.705	***	(0,099)	0.506	0.893	0	0.732	***	(0,095)	0.547	0.914	0
45-54							0.878	***	(0,091)	0.7	1.048	0	0.901	***	(0,098)	0.713	1.102	0	0.901	***	(0,098)	0.705	1.084	0	0.926	***	(0,096)	0.732	1.118	0
55-65							1.019	***	(0,097)	0.829	1.2	0	1.034	***	(0,105)	0.83	1.242	0	1.038	***	(0,104)	0.824	1.231	0	1.06	***	(0,103)	0.854	1.261	0
Education Level (ref, University Studies)
Illiterate, no diploma, or primary education							0.919	***	(0,086)	0.762	1.091	0	0.938	***	(0,095)	0.749	1.136	0	0.906	***	(0,089)	0.736	1.07	0	0.961	***	(0,104)	0.765	1.163	0
Lower Secondary							0.59	***	(0,085)	0.426	0.755	0	0.608	***	(0,088)	0.44	0.777	0	0.596	***	(0,091)	0.417	0.769	0	0.638	***	(0,102)	0.45	0.841	0
Upper Secondary							0.257	*	(0,106)	0.051	0.467	0.007	0.278	*	(0,111)	0.057	0.49	0.007	0.253	*	(0,112)	0.034	0.465	0.015	0.297	*	(0,124)	0.058	0.548	0.005
Higher technical education							0.158		(0,150)	-0.133	0.461	0.144	0.174		(0,151)	-0.121	0.46	0.136	0.168		(0,157)	-0.162	0.471	0.135	0.207		(0,157)	-0.116	0.502	0.094
Work Status (ref, employed)
Unemployed							0.741	***	(0,077)	0.589	0.887	0	0.74	***	(0,077)	0.594	0.888	0	0.745	***	(0,076)	0.592	0.888	0	0.749	***	(0,076)	0.6	0.894	0
Inactive population							1.117	***	(0,078)	0.963	1.272	0	1.12	***	(0,081)	0.965	1.284	0	1.118	***	(0,079)	0.961	1.274	0	1.118	***	(0,077)	0.969	1.277	0
Housewife/husband							0.558	***	(0,072)	0.414	0.707	0	0.559	***	(0,070)	0.416	0.7	0	0.564	***	(0,067)	0.424	0.692	0	0.561	***	(0,067)	0.427	0.693	0
Marital Status (ref, married)
Single							0.01		(0,087)	-0.159	0.177	0.458	0.017		(0,083)	-0.151	0.178	0.42	0.015		(0,085)	-0.148	0.191	0.444	0.017		(0,081)	-0.146	0.179	0.415
Widower							0.108		(0,101)	-0.086	0.302	0.149	0.108		(0,097)	-0.085	0.285	0.138	0.109		(0,102)	-0.094	0.31	0.157	0.104		(0,096)	-0.083	0.291	0.149
Separate							0.58	***	(0,120)	0.339	0.811	0	0.59	***	(0,116)	0.356	0.824	0	0.577	***	(0,119)	0.343	0.806	0	0.582	***	(0,117)	0.352	0.811	0
Divorced							0.681	***	(0,110)	0.464	0.896	0	0.686	***	(0,113)	0.461	0.907	0	0.681	***	(0,108)	0.468	0.893	0	0.675	***	(0,105)	0.468	0.878	0
Household type (ref, Two adults with child/ren)
One adult alone							0.518	***	(0,113)	0.296	0.734	0	0.518	***	(0,106)	0.314	0.74	0	0.516	***	(0,101)	0.32	0.713	0	0.531	***	(0,109)	0.325	0.753	0
One adult with child-ren							0.489	***	(0,123)	0.239	0.722	0	0.482	***	(0,122)	0.236	0.719	0	0.493	***	(0,119)	0.275	0.719	0	0.506	***	(0,124)	0.264	0.763	0
Two adults							0.296	***	(0,086)	0.122	0.461	0.001	0.301	***	(0,084)	0.133	0.468	0	0.291	***	(0,080)	0.131	0.445	0	0.31	***	(0,090)	0.14	0.487	0
More than two Adults with child-ren							0.256	*	(0,120)	0.018	0.487	0.018	0.243	*	(0,117)	0.012	0.474	0.018	0.235	*	(0,113)	0.018	0.45	0.017	0.258	*	(0,120)	0.032	0.496	0.011
Others							0.417	***	(0,090)	0.241	0.586	0	0.42	***	(0,082)	0.258	0.591	0	0.411	***	(0,080)	0.25	0.568	0	0.429	***	(0,089)	0.26	0.61	0
(2) Period Variables
Period (ref, 2003)
2009							0.22	*	(0,098)	0.04	0.421	0.008	0.115		(0,161)	-0.202	0.415	0.253	0.153		(0,146)	-0.119	0.444	0.15	0.207		(0,158)	-0.077	0.57	0.083
2011							0.389	***	(0,098)	0.215	0.593	0	0.1		(0,275)	-0.512	0.577	0.334	0.249		(0,280)	-0.323	0.753	0.2	0.263		(0,289)	-0.222	0.928	0.169
Change in real GDP growth rate													-0.074		(0,078)	-0.246	0.075	0.167	0.085		(0,098)	-0.092	0.295	0.203	-0.019		(0,083)	-0.172	0.163	0.395
Change in low work intensity indicator													0.007		(0,026)	-0.048	0.052	0.381	0.012		(0,025)	-0.04	0.057	0.312	-0.009		(0,030)	-0.069	0.05	0.376
(3) Context Variables
Mean real GDP growth rate													0.087		(0,229)	-0.392	0.515	0.341	0.075		(0,242)	-0.464	0.542	0.361	0.101		(0,241)	-0.463	0.526	0.306
Mean low work intensity indicator													0.05		(0,034)	-0.009	0.118	0.061	0.065	*	(0,031)	0.001	0.134	0.024	0.056	+	(0,031)	0.003	0.127	0.014
(1)Education level * (2)Period Variables
Illiterate, no diploma, or primary education* Change in real GDP growth rate																			-0.17	**	(0,065)	-0.305	-0.047	0.004
Lower Secondary * Change in real GDP growth rate																			-0.058		(0,066)	-0.193	0.076	0.179
Upper Secondary * Change in real GDP growth rate																			-0.063		(0,085)	-0.231	0.098	0.235
Higher technical education * Change in real GDP growth rate																			-0.023		(0,112)	-0.243	0.195	0.408
Illiterate, no diploma, or primary education * Change in Low work intensity indicator																									0.048	+	(0,027)	-0.007	0.101	0.037
Lower Secondary * Change in Low work intensity indicator																									0.005		(0,028)	-0.051	0.062	0.426
Upper Secondary * Change in Low work intensity indicator																									-0.003		(0,035)	-0.069	0.067	0.464
Higher technical education * Change in Low work intensity indicator																									-0.008		(0,043)	-0.093	0.077	0.435
Variance
Region	0.121		(0,079)	0.013	0.325		0.084		(0,050)	0.004	0.206		0.09		(0,059)	0.017	0.237		0.09		(0,062)	0.015	0.238		0.084		(0,058)	0.008	0.232
Period	0.07		(0,037)	0.025	0.169		0.046		(0,027)	0.012	0.119		0.045		(0,024)	0.013	0.104		0.049		(0,025)	0.013	0.107		0.05		(0,032)	0.006	0.137
VPC
Region	0.0347614						0.0245624						0.0262784						0.0262477						0.0245337
Period	0.0201099						0.0134508						0.0131392						0.0142904						0.0146034
MOR
Median Odds Ratio (MOR) Region	1.39161			1.1144	1.71873		1.31697			1.06192	1.53907		1.32976			1.13186	1.58802		1.32976			1.12339	1.58956		1.31697			1.08869	1.58025
Median Odds Ratio (MOR) Period	1.28576			1.16208	1.47778		1.22599			1.10968	1.38779		1.22327			1.1144	1.35848		1.23404			1.1144	1.36445		1.23668			1.07636	1.42138
DIC:	13327.8						12053.5						12055.5						12051.7						12055
Units: Region	17						17						17						17						17
Units: Period	51						51						51						51						51
Units: Individuals	21459						21403						21403						21403						21403
*** p < 0.001; ** p < 0.01; * p < 0.05; + p < 0.1.

## Sheet: Depression Men_Women
Depression
	Men										Women
	Model 0		Model 1		Model 2		Model 3a		Model 3b		Model 0		Model 1		Model 2		Model 3a		Model 3b
	OR		OR		OR		OR		OR		OR		OR		OR		OR		OR
Intercept	0.180703	***	0.0733645	***	0.0780028	***	0.0736599	***	0.0716308	***	0.312049	***	0.0954813	***	0.106041	***	0.101226	***	0.0997637	***
(1) Individual variables
Age Groups (ref, 25-34)
35-44			1.30958	***	1.31385	***	1.33997	***	1.31342	***			1.43375	***	1.44976	***	1.44673	***	1.46852	***
45-54			1.58414	***	1.57877	***	1.61212	***	1.57766	***			1.58703	***	1.60355	***	1.60355	***	1.62553	***
55-65			1.41321	***	1.40631	***	1.43596	***	1.40489	***			1.70633	***	1.71592	***	1.71999	***	1.74038	***
Education Level (ref, University Studies)
Illiterate, no diploma, or primary education			1.35815	***	1.34923	***	1.32604	***	1.34061	***			1.6237	***	1.63622	***	1.61138	***	1.65217	***
Lower Secondary			1.27765	**	1.27083	***	1.23483	**	1.22578	**			1.36526	***	1.37759	***	1.36823	***	1.3961	***
Upper Secondary			1.19989	*	1.19851	*	1.1539		1.18355	*			1.14355	*	1.15571	*	1.14069	*	1.16599	*
Higher technical education			1.16422		1.15801		1.1603		1.16288				1.08395		1.09279		1.08916		1.11097
Work Status (ref, employed)
Unemployed			1.5695	***	1.56198	***	1.55854	***	1.55511	***			1.48095	***	1.48017	***	1.48441	***	1.48756	***
Inactive population			2.38479	***	2.37053	***	2.37797	***	2.38387	***			1.80693	***	1.8081	***	1.80732	***	1.80846	***
Housewife/husband			1.74027	**	1.72913	**	1.74453	**	1.73704	**			1.34513	***	1.34627	***	1.35051	***	1.34835	***
Marital Status (ref, married)
Single			1.19253	**	1.18105	**	1.19256	**	1.18939	**			1.00529		1.00902		1.00795		1.00903
Widower			1.05067		1.04791		1.05029		1.04832				1.05814		1.05827		1.05866		1.05608
Separate			1.42531	***	1.40756	***	1.41036	***	1.42157	***			1.35056	***	1.35844	***	1.34867	***	1.35259	***
Divorced			1.41231	***	1.4003	***	1.40549	***	1.41403	***			1.42574	***	1.42866	***	1.42626	***	1.42259	***
Household type (ref, Two adults with child/ren)
One adult alone			1.13676		1.16608	*	1.16106	+	1.15114	+			1.30914	***	1.31043	***	1.30999	***	1.31878	***
One adult with child-ren			1.21276		1.2439		1.2398		1.2268				1.28785	***	1.28336	***	1.2912	***	1.29905	***
Two adults			1.02029		1.04324		1.04111		1.03179				1.16896	***	1.17225	***	1.16645	***	1.17722	***
More than two Adults with child-ren			0.959977		0.970946		0.977169		0.970108				1.14184	*	1.1344	*	1.12999	*	1.14303	*
Others			1.13703	+	1.15929	*	1.1592	*	1.15187	*			1.24542	***	1.24856	***	1.24292	***	1.25346	***
(2) Period Variables
Period (ref, 2003)
2009			1.08966		1.07389		1.1321		1.14088				1.12221	*	1.06008		1.08136		1.11091
2011			1.13104	+	1.11222		1.21056		1.2355				1.22615	***	1.04913		1.12653		1.13349
Change in real GDP growth rate					0.993763		1.07784		1.02422						0.961563		1.04556		0.990013
Change in low work intensity indicator					0.996746		0.996205		0.968172						1.00382		1.00656		0.995121
(3) Context Variables
Mean real GDP growth rate					0.987255		0.973087		0.963057						1.04359		1.03723		1.05048
Mean low work intensity indicator					1.03706	*	1.03825	*	1.03771	*					1.02749		1.03594	*	1.03089	+
(1)Education level * (2)Period Variables
Illiterate, no diploma, or primary education* Change in real GDP growth rate							0.939321										0.913322	**
Lower Secondary * Change in real GDP growth rate							0.928782										0.969556
Upper Secondary * Change in real GDP growth rate							0.910496										0.967301
Higher technical education * Change in real GDP growth rate							0.988363										0.988105
Illiterate, no diploma, or primary education * Change in Low work intensity indicator									1.02185										1.02647	+
Lower Secondary * Change in Low work intensity indicator									1.04699	*									1.00272
Upper Secondary * Change in Low work intensity indicator									1.04339										0.998375
Higher technical education * Change in Low work intensity indicator									0.973686										0.995692
Variance
Region	0.086	(0,056)	0.079	(0,055)	0.055	(0,045)	0.058	(0,042)	0.051	(0,043)	0.121	(0,079)	0.084	(0,050)	0.09	(0,059)	0.09	(0,062)	0.084	(0,058)
Period	0.07	(0,038)	0.039	(0,033)	0.044	(0,035)	0.036	(0,032)	0.044	(0,041)	0.07	(0,037)	0.046	(0,027)	0.045	(0,024)	0.049	(0,025)	0.05	(0,032)
VPC
Region	0.0249574		0.0231816		0.0162296		0.0171401		0.0150671		0.0347614		0.0245624		0.0262784		0.0262477		0.0245337
Period	0.0203142		0.0114441		0.0129837		0.0106387		0.012999		0.0201099		0.0134508		0.0131392		0.0142904		0.0146034
VPC at higer levels (Region+Period)	0.0452716		0.0346258		0.0292133		0.0277789		0.0280661		0.0548714		0.0380132		0.0394176		0.0405382		0.039137
DIC:	6467.43		5819.9		5820.18		5825.56		5819.68		13327.8		12053.5		12055.5		12051.7		12055
Units: Region	17		17		17		17		17		17		17		17		17		17
Units: Period	51		51		51		51		51		51		51		51		51		51
Units: Individuals	19986		19918		19918		19918		19918		21459		21403		21403		21403		21403
*** p < 0.001; ** p < 0.01; * p < 0.05; + p < 0.1.

## Sheet: Diabetes CI 95% Men
Diabetes
	Model 0						Model 1						Model 2						Model 3a						Model 3b
	Coef.		Std. Err.	95% CI		Bayesian-p	Coef.		Std. Err.	95% CI		Bayesian-p	Coef.		Std. Err.	95% CI		Bayesian-p	Coef.		Std. Err.	95% CI		Bayesian-p	Coef.		Std. Err.	95% CI		Bayesian-p
Intercept	-2.9	***	(0,050)	-3.002	-2.803	0	-5.44	***	(0,271)	-5.965	-4.929	0	-5.382	***	(0,193)	-5.724	-5.02	0	-5.575	***	(0,299)	-6.076	-4.924	0	-5.409	***	(0,254)	-5.858	-4.89	0
(1) Individual variables
Age Groups (ref, 25-34)
35-44							0.894	***	(0,253)	0.437	1.424	0	0.919	***	(0,203)	0.513	1.299	0	1.031	***	(0,246)	0.572	1.542	0	0.98	***	(0,201)	0.598	1.38	0
45-54							2.131	***	(0,243)	1.672	2.663	0	2.155	***	(0,191)	1.766	2.515	0	2.274	***	(0,239)	1.835	2.762	0	2.214	***	(0,183)	1.885	2.59	0
55-65							2.826	***	(0,244)	2.399	3.364	0	2.856	***	(0,195)	2.461	3.223	0	2.976	***	(0,235)	2.521	3.475	0	2.921	***	(0,183)	2.584	3.293	0
Education Level (ref, University Studies)
Illiterate, no diploma, or primary education							0.662	***	(0,113)	0.45	0.875	0	0.641	***	(0,109)	0.439	0.862	0	0.658	***	(0,107)	0.449	0.877	0	0.646	***	(0,114)	0.428	0.874	0
Lower Secondary							0.363	**	(0,116)	0.136	0.59	0.001	0.348	**	(0,115)	0.124	0.575	0.001	0.35	**	(0,115)	0.123	0.587	0	0.334	**	(0,121)	0.097	0.571	0.005
Upper Secondary							0.345	*	(0,135)	0.083	0.616	0.003	0.337	**	(0,129)	0.086	0.585	0.002	0.336	**	(0,129)	0.083	0.584	0.003	0.351	**	(0,134)	0.092	0.614	0.002
Higher technical education							0.072		(0,180)	-0.274	0.415	0.351	0.072		(0,178)	-0.276	0.41	0.35	0.073		(0,176)	-0.283	0.409	0.333	0.065		(0,184)	-0.309	0.426	0.36
Work Status (ref, employed)
Unemployed							0.133		(0,109)	-0.087	0.345	0.111	0.106		(0,105)	-0.102	0.298	0.164	0.103		(0,108)	-0.115	0.303	0.163	0.109		(0,109)	-0.116	0.317	0.162
Inactive population							0.669	***	(0,078)	0.516	0.816	0	0.651	***	(0,078)	0.502	0.806	0	0.648	***	(0,077)	0.492	0.794	0	0.647	***	(0,081)	0.487	0.809	0
Housewife/husband							0.724		(0,443)	-0.212	1.495	0.061	0.704		(0,439)	-0.256	1.513	0.061	0.702		(0,435)	-0.202	1.495	0.06	0.742	+	(0,429)	-0.138	1.547	0.044
Marital Status (ref, married)
Single							-0.189	+	(0,108)	-0.395	0.022	0.042	-0.184	+	(0,101)	-0.392	0.016	0.032	-0.16		(0,104)	-0.369	0.039	0.063	-0.17		(0,104)	-0.373	0.036	0.056
Widower							-0.33		(0,225)	-0.783	0.073	0.063	-0.316		(0,214)	-0.757	0.102	0.075	-0.32		(0,223)	-0.759	0.085	0.064	-0.314		(0,223)	-0.747	0.108	0.082
Separate							-0.726	**	(0,229)	-1.175	-0.274	0	-0.716	**	(0,234)	-1.218	-0.285	0	-0.714	**	(0,231)	-1.188	-0.279	0	-0.712	**	(0,226)	-1.164	-0.278	0
Divorced							-0.114		(0,175)	-0.472	0.225	0.263	-0.106		(0,175)	-0.446	0.222	0.277	-0.098		(0,178)	-0.452	0.252	0.293	-0.106		(0,175)	-0.448	0.249	0.264
Household type (ref, Two adults with child/ren)
One adult alone							0.096		(0,144)	-0.182	0.382	0.255	0.101		(0,128)	-0.152	0.358	0.215	0.078		(0,139)	-0.192	0.34	0.298	0.087		(0,131)	-0.171	0.331	0.25
One adult with child-ren							0.309		(0,323)	-0.354	0.923	0.168	0.312		(0,309)	-0.31	0.897	0.159	0.296		(0,327)	-0.369	0.902	0.18	0.313		(0,315)	-0.34	0.93	0.156
Two adults							-0.12		(0,100)	-0.315	0.07	0.123	-0.104		(0,096)	-0.292	0.079	0.143	-0.113		(0,096)	-0.294	0.091	0.131	-0.108		(0,101)	-0.311	0.095	0.144
More than two Adults with child-ren							-0.039		(0,240)	-0.512	0.404	0.445	-0.027		(0,239)	-0.511	0.419	0.456	-0.031		(0,235)	-0.498	0.42	0.443	-0.029		(0,237)	-0.526	0.434	0.454
Others							-0.035		(0,101)	-0.227	0.172	0.36	-0.021		(0,093)	-0.209	0.16	0.411	-0.036		(0,101)	-0.221	0.168	0.377	-0.026		(0,098)	-0.216	0.161	0.389
(2) Period Variables
Period (ref, 2006)
2009							0.012		(0,094)	-0.182	0.202	0.444	0.077		(0,184)	-0.326	0.414	0.31	0.157		(0,223)	-0.25	0.61	0.255	0.026		(0,189)	-0.341	0.378	0.44
2011							0.236	*	(0,099)	0.034	0.418	0.015	-0.08		(0,294)	-0.699	0.434	0.421	0.071		(0,345)	-0.725	0.704	0.436	-0.165		(0,297)	-0.727	0.457	0.293
Change in real GDP growth rate													0.021		(0,081)	-0.16	0.187	0.353	0.069		(0,103)	-0.14	0.287	0.247	-0.003		(0,081)	-0.162	0.152	0.503
Change in low work intensity indicator													0.066	**	(0,024)	0.016	0.11	0.002	0.064	*	(0,027)	0.01	0.122	0.016	0.095	**	(0,034)	0.022	0.156	0.003
(3) Context Variables
Mean real GDP growth rate													-0.08		(0,180)	-0.438	0.269	0.319	-0.084		(0,179)	-0.428	0.28	0.313	-0.052		(0,168)	-0.388	0.273	0.375
Mean low work intensity indicator													0.045	*	(0,022)	0.007	0.094	0.007	0.041	+	(0,022)	-0.003	0.083	0.033	0.042	*	(0,021)	-0.001	0.085	0.028
(1)Education level * (2)Period Variables
Illiterate, no diploma, or primary education* Change in real GDP growth rate																			-0.041		(0,066)	-0.157	0.101	0.254
Lower Secondary * Change in real GDP growth rate																			-0.014		(0,072)	-0.145	0.139	0.409
Upper Secondary * Change in real GDP growth rate																			0.038		(0,082)	-0.116	0.217	0.335
Higher technical education * Change in real GDP growth rate																			0.049		(0,112)	-0.162	0.283	0.333
Illiterate, no diploma, or primary education * Change in Low work intensity indicator																									-0.051		(0,032)	-0.111	0.018	0.064
Lower Secondary * Change in Low work intensity indicator																									-0.013		(0,032)	-0.075	0.052	0.345
Upper Secondary * Change in Low work intensity indicator																									-0.057		(0,039)	-0.135	0.021	0.071
Higher technical education * Change in Low work intensity indicator																									0.007		(0,051)	-0.094	0.106	0.455
Variance
Region	0.013		(0,013)	0.001	0.05		0.025		(0,023)	0.001	0.085		0.019		(0,019)	0.001	0.069		0.016		(0,018)	0.001	0.064		0.016		(0,017)	0.001	0.061
Period	0.034		(0,019)	0.004	0.078		0.016		(0,020)	0.001	0.072		0.01		(0,012)	0.001	0.043		0.02		(0,016)	0.002	0.065		0.011		(0,012)	0.001	0.046
VPC
Region	0.00389587						0.00750555						0.00572484						0.00481077						0.00482383
Period	0.0101892						0.00480355						0.00301308						0.00601347						0.00331638
MOR
Median Odds Ratio (MOR) Region	1.1144			1.0305	1.23668		1.16208			1.0305	1.31913		1.13991			1.0305	1.28344		1.12768			1.0305	1.27167		1.12768			1.0305	1.26444
Median Odds Ratio (MOR) Period	1.19145			1.06192	1.30385		1.12768			1.0305	1.29035		1.09966			1.0305	1.21774		1.14379			1.0434	1.27405		1.10477			1.0305	1.22599
DIC:	8762.19						7419.42						7412.15						7419.06						7415.72
Units: Region	17						17						17						17						17
Units: Period	51						51						51						51						51
Units: Individuals	21260						21052						21052						21052						21052
*** p < 0.001; ** p < 0.01; * p < 0.05; + p < 0.1.

## Sheet: Diabetes CI 95% Women
Diabetes
	Model 0						Model 1						Model 2						Model 3a						Model 3b
	Coef.		Std. Err.	95% CI		Bayesian-p	Coef.		Std. Err.	95% CI		Bayesian-p	Coef.		Std. Err.	95% CI		Bayesian-p	Coef.		Std. Err.	95% CI		Bayesian-p	Coef.		Std. Err.	95% CI		Bayesian-p
Intercept	-3.181	***	(0,064)	-3.31	-3.063	0	-4.98	***	(0,192)	-5.362	-4.634	0	-4.824	***	(0,218)	-5.267	-4.4	0	-4.91	***	(0,209)	-5.324	-4.495	0	-4.814	***	(0,191)	-5.205	-4.443	0
(1) Individual variables
Age Groups (ref, 25-34)
35-44							0.101		(0,147)	-0.189	0.398	0.25	0.111		(0,143)	-0.168	0.397	0.221	0.128		(0,138)	-0.127	0.4	0.185	0.099		(0,152)	-0.186	0.399	0.271
45-54							0.576	***	(0,137)	0.304	0.839	0	0.593	***	(0,140)	0.309	0.851	0	0.597	***	(0,124)	0.354	0.841	0	0.584	***	(0,147)	0.327	0.895	0
55-65							1.272	***	(0,139)	0.982	1.534	0	1.286	***	(0,147)	1.009	1.567	0	1.291	***	(0,123)	1.062	1.531	0	1.285	***	(0,155)	1.006	1.615	0
Education Level (ref, University Studies)
Illiterate, no diploma, or primary education							0.998	***	(0,132)	0.733	1.234	0	1.021	***	(0,122)	0.768	1.259	0	1.066	***	(0,130)	0.825	1.338	0	1.047	***	(0,135)	0.79	1.29	0
Lower Secondary							0.588	***	(0,136)	0.332	0.841	0	0.612	***	(0,126)	0.366	0.852	0	0.632	***	(0,133)	0.387	0.907	0	0.622	***	(0,142)	0.341	0.886	0
Upper Secondary							0.487	**	(0,155)	0.192	0.786	0	0.506	***	(0,143)	0.21	0.776	0.001	0.511	***	(0,152)	0.213	0.816	0	0.456	**	(0,168)	0.135	0.775	0.002
Higher technical education							0.46	*	(0,197)	0.063	0.845	0.01	0.469	*	(0,195)	0.085	0.847	0.008	0.468	*	(0,206)	0.058	0.865	0.009	0.458	*	(0,211)	0.04	0.876	0.018
Work Status (ref, employed)
Unemployed							0.265	*	(0,123)	0.023	0.503	0.019	0.242	*	(0,114)	0.021	0.456	0.017	0.256	*	(0,118)	0.024	0.484	0.015	0.256	*	(0,117)	0.017	0.482	0.015
Inactive population							0.845	***	(0,098)	0.651	1.036	0	0.829	***	(0,097)	0.642	1.017	0	0.839	***	(0,104)	0.637	1.046	0	0.837	***	(0,097)	0.646	1.034	0
Housewife/husband							0.371	***	(0,090)	0.19	0.54	0	0.356	***	(0,085)	0.187	0.518	0	0.37	***	(0,089)	0.195	0.552	0	0.362	***	(0,083)	0.192	0.525	0
Marital Status (ref, married)
Single							-0.238	*	(0,117)	-0.472	-0.015	0.02	-0.225	+	(0,119)	-0.462	-0.002	0.024	-0.228	+	(0,117)	-0.458	-0.002	0.023	-0.233	+	(0,123)	-0.483	0.011	0.028
Widower							-0.017		(0,126)	-0.255	0.227	0.452	-0.011		(0,128)	-0.268	0.24	0.47	-0.028		(0,128)	-0.287	0.227	0.418	-0.027		(0,132)	-0.289	0.225	0.421
Separate							0.229		(0,157)	-0.08	0.533	0.079	0.234		(0,156)	-0.062	0.544	0.065	0.222		(0,156)	-0.092	0.511	0.074	0.219		(0,158)	-0.101	0.523	0.086
Divorced							-0.021		(0,171)	-0.362	0.326	0.441	-0.011		(0,168)	-0.357	0.318	0.478	-0.012		(0,177)	-0.382	0.334	0.485	-0.024		(0,183)	-0.393	0.315	0.452
Household type (ref, Two adults with child/ren)
One adult alone							0.064		(0,159)	-0.229	0.382	0.364	0.061		(0,137)	-0.212	0.317	0.331	0.086		(0,145)	-0.202	0.364	0.273	0.048		(0,150)	-0.25	0.337	0.379
One adult with child-ren							0.069		(0,198)	-0.313	0.456	0.37	0.055		(0,189)	-0.315	0.422	0.375	0.065		(0,202)	-0.351	0.435	0.361	0.068		(0,202)	-0.338	0.436	0.365
Two adults							0.137		(0,122)	-0.097	0.374	0.135	0.134		(0,100)	-0.058	0.343	0.092	0.15		(0,111)	-0.045	0.374	0.092	0.12		(0,107)	-0.087	0.321	0.135
More than two Adults with child-ren							-0.051		(0,218)	-0.48	0.382	0.406	-0.057		(0,215)	-0.527	0.345	0.4	-0.054		(0,217)	-0.503	0.345	0.415	-0.078		(0,210)	-0.505	0.314	0.361
Others							0.117		(0,125)	-0.124	0.37	0.172	0.115		(0,099)	-0.072	0.311	0.117	0.127		(0,106)	-0.081	0.337	0.115	0.097		(0,107)	-0.121	0.295	0.19
(2) Period Variables
Period (ref, 2006)
2009							0.091		(0,086)	-0.076	0.259	0.142	-0.127		(0,193)	-0.499	0.24	0.259	-0.1		(0,202)	-0.488	0.274	0.332	-0.139		(0,170)	-0.455	0.191	0.222
2011							0.251	**	(0,091)	0.08	0.429	0.001	-0.022		(0,298)	-0.561	0.544	0.459	0.046		(0,299)	-0.541	0.618	0.431	-0.004		(0,254)	-0.477	0.485	0.477
Change in real GDP growth rate													-0.105		(0,083)	-0.268	0.052	0.109	0.006		(0,099)	-0.21	0.19	0.447	-0.107		(0,072)	-0.247	0.031	0.074
Change in low work intensity indicator													-0.019		(0,024)	-0.065	0.027	0.212	-0.019		(0,024)	-0.066	0.025	0.216	-0.056		(0,040)	-0.132	0.024	0.098
(3) Context Variables
Mean real GDP growth rate													-0.05		(0,173)	-0.395	0.278	0.384	-0.04		(0,210)	-0.493	0.352	0.437	-0.058		(0,174)	-0.4	0.27	0.366
Mean low work intensity indicator													0.066	**	(0,023)	0.021	0.114	0.003	0.064	**	(0,023)	0.016	0.109	0.007	0.063	**	(0,021)	0.021	0.105	0.003
(1)Education level * (2)Period Variables
Illiterate, no diploma, or primary education* Change in real GDP growth rate																			-0.132	+	(0,068)	-0.262	0.002	0.026
Lower Secondary * Change in real GDP growth rate																			-0.09		(0,077)	-0.241	0.066	0.122
Upper Secondary * Change in real GDP growth rate																			-0.02		(0,095)	-0.199	0.165	0.412
Higher technical education * Change in real GDP growth rate																			-0.033		(0,123)	-0.277	0.207	0.397
Illiterate, no diploma, or primary education * Change in Low work intensity indicator																									0.06	+	(0,036)	-0.011	0.132	0.046
Lower Secondary * Change in Low work intensity indicator																									0.024		(0,038)	-0.048	0.101	0.27
Upper Secondary * Change in Low work intensity indicator																									-0.057		(0,049)	-0.147	0.043	0.121
Higher technical education * Change in Low work intensity indicator																									0.033		(0,062)	-0.091	0.158	0.303
Variance
Region	0.054		(0,030)	0.016	0.13		0.066		(0,048)	0.012	0.18		0.026		(0,028)	0.001	0.098		0.03		(0,029)	0.001	0.11		0.03		(0,028)	0.003	0.106
Period	0.007		(0,007)	0.001	0.026		0.005		(0,007)	0	0.025		0.006		(0,007)	0	0.026		0.007		(0,007)	0	0.027		0.005		(0,007)	0	0.026
VPC
Region	0.0161152						0.0196378						0.00782692						0.00901749						0.00902291
Period	0.00208901						0.00148771						0.00180621						0.00210408						0.00150382
MOR
Median Odds Ratio (MOR) Region	1.24702			1.12768	1.4085		1.27642			1.10968	1.49638		1.16554			1.0305	1.34635		1.17886			1.0305	1.37037		1.17886			1.05341	1.36247
Median Odds Ratio (MOR) Period	1.08273			1.0305	1.16554		1.06948			1	1.16208		1.07636			1	1.16554		1.08273			1	1.16894		1.06948			1	1.16554
DIC:	8950.83						7963.46						7964.03						7966.94						7960.65
Units: Region	17						17						17						17						17
Units: Period	51						51						51						51						51
Units: Individuals	26182						25919						25919						25919						25919
*** p < 0.001; ** p < 0.01; * p < 0.05; + p < 0.1.

## Sheet: Diabetes Men_Women
Diabetes
	Men										Women
	Modelo 0		Modelo 1		Modelo 2		Modelo 3a		Modelo 3b		Modelo 0		Modelo 1		Modelo 2		Modelo 3a		Modelo 3b
	OR		OR		OR		OR		OR		OR		OR		OR		OR		OR
Intercept	0.210317	***	0.0732316	***	0.068087	***	0.0711167	***	0.0727563	***	0.183152	***	0.0831165	***	0.0926711	***	0.08787	***	0.0901936	***
(1) Individual variables
Age Groups (ref, 25-34)
35-44			1.54242	***	1.57859	***	1.65113	***	1.62795	***			1.05296		1.05848		1.06792		1.05175
45-54			2.82354	***	2.93575	***	3.03378	***	3.03705	***			1.34425	***	1.35541	***	1.36164	***	1.34772	***
55-65			3.95845	***	4.15553	***	4.28558	***	4.33027	***			1.92061	***	1.92924	***	1.95009	***	1.92311	***
Education Level (ref, University Studies)
Illiterate, no diploma, or primary education			1.41094	***	1.39658	***	1.40951	***	1.399	***			1.6718	***	1.69633	***	1.73236	***	1.7131	***
Lower Secondary			1.20741	**	1.19815	**	1.1994	**	1.18883	**			1.35278	***	1.37179	***	1.3844	***	1.37527	***
Upper Secondary			1.19408	*	1.18982	**	1.18921	**	1.19788	**			1.28125	**	1.29575	***	1.29751	***	1.25927	**
Higher technical education			1.03684		1.03688		1.03744		1.03313				1.25759	*	1.26354	*	1.2613	*	1.25435	*
Work Status (ref, employed)
Unemployed			1.07177		1.05691		1.05517		1.05844				1.14693	*	1.13403	*	1.142	*	1.14208	*
Inactive population			1.42524	***	1.41172	***	1.40974	***	1.40797	***			1.55717	***	1.54452	***	1.55015	***	1.55101	***
Housewife/husband			1.37899		1.36756		1.3671		1.39291	+			1.21563	***	1.20667	***	1.21512	***	1.21074	***
Marital Status (ref, married)
Single			0.906159	+	0.908205	+	0.919804		0.915011				0.883815	*	0.889905	+	0.888413	+	0.886443	+
Widower			0.850303		0.855451		0.85436		0.856885				0.991257		0.99434		0.985656		0.986193
Separate			0.700433	**	0.704481	**	0.704809	**	0.704896	**			1.12347		1.1264		1.11954		1.11771
Divorced			0.944187		0.948		0.9519		0.948				0.989455		0.994454		0.993979		0.98803
Household type (ref, Two adults with child/ren)
One adult alone			1.05036		1.0535		1.04083		1.04584				1.03304		1.03183		1.04497		1.02479
One adult with child-ren			1.15589		1.15863		1.14856		1.15869				1.03496		1.0279		1.03283		1.03437
Two adults			0.939106		0.946897		0.942437		0.945052				1.07349		1.07268		1.08121		1.0646
More than two Adults with child-ren			0.981155		0.986909		0.984955		0.985933				0.975166		0.972244		0.973711		0.962122
Others			0.981852		0.989025		0.981338		0.986466				1.06233		1.06209		1.06853		1.0519
(2) Period Variables
Period (ref, 2006)
2009			1.00632		1.03937		1.08029		1.01309				1.04917		0.938563		0.951513		0.932205
2011			1.13159	*	0.962691		1.0335		0.924677				1.14115	**	0.989618		1.02205		0.998064
Change in real GDP growth rate					1.01117		1.03673		0.998415						0.946043		1.00315		0.944732
Change in low work intensity indicator					1.03664	**	1.03545	*	1.05287	**					0.989694		0.989694		0.970183
(3) Context Variables
Mean real GDP growth rate					0.960596		0.958647		0.974053						0.975101		0.980393		0.971189
Mean low work intensity indicator					1.02487	*	1.02263	+	1.0232	*					1.03666	**	1.03553	**	1.03501	**
(1)Education level * (2)Period Variables
Illiterate, no diploma, or primary education* Change in real GDP growth rate							0.978382										0.932126	+
Lower Secondary * Change in real GDP growth rate							0.992589										0.953425
Upper Secondary * Change in real GDP growth rate							1.02029										0.989556
Higher technical education * Change in real GDP growth rate							1.02582										0.983073
Illiterate, no diploma, or primary education * Change in Low work intensity indicator									0.972692										1.03304	+
Lower Secondary * Change in Low work intensity indicator									0.992967										1.01307
Upper Secondary * Change in Low work intensity indicator									0.969643										0.969804
Higher technical education * Change in Low work intensity indicator									1.00377										1.01778
Variance
Region	0.013	(0,013)	0.025	(0,023)	0.019	(0,019)	0.066	(0,048)	0.026	(0,028)	0.054	(0,030)	0.066	(0,048)	0.026	(0,028)	0.03	(0,029)	0.03	(0,028)
Period	0.034	(0,019)	0.016	(0,020)	0.01	(0,012)	0.005	(0,007)	0.006	(0,007)	0.007	(0,007)	0.005	(0,007)	0.006	(0,007)	0.007	(0,007)	0.005	(0,007)
VPC
Region	0.00389587		0.00750555		0.00572484		0.0196378		0.00782692		0.0161152		0.0196378		0.00782692		0.00901749		0.00902291
Period	0.0101892		0.00480355		0.00301308		0.00148771		0.00180621		0.00208901		0.00148771		0.00180621		0.00210408		0.00150382
VPC at higer levels (Region+Period)	0.0140851		0.0123091		0.00873792		0.0211255		0.00963313		0.0182042		0.0211255		0.00963313		0.0111216		0.0105267
DIC:	8762.19		7419.42		7412.15		7963.46		7964.03		8950.83		7963.46		7964.03		7966.94		7960.65
Units: Region	17		17		17		17		17		17		17		17		17		17
Units: Period	51		51		51		51		51		51		51		51		51		51
Units: Individuals	21260		21052		21052		25919		25919		26182		25919		25919		25919		25919
*** p < 0.001; ** p < 0.01; * p < 0.05; + p < 0.1.

## Sheet: M Infarction CI 95% Men
Myocardial Infarction
	Model 0						Model 1						Model 2						Model 3a						Model 3b
	Coef.		Std. Err.	95% CI		Bayesian-p	Coef.		Std. Err.	95% CI		Bayesian-p	Coef.		Std. Err.	95% CI		Bayesian-p	Coef.		Std. Err.	95% CI		Bayesian-p	Coef.		Std. Err.	95% CI		Bayesian-p
Intercept	-3.952	***	(0,071)	-4.099	-3.813	0	-6.768	***	(0,368)	-7.524	-6.081	0	-6.805	***	(0,366)	-7.475	-6.137	0	-6.993	***	(0,359)	-7.748	-6.339	0	-7.336	***	(0,516)	-8.544	-6.458	0
(1) Individual variables
Age Groups (ref, 25-34)
35-44							0.897	*	(0,404)	0.139	1.731	0.005	0.856	*	(0,345)	0.184	1.542	0.004	0.847	*	(0,343)	0.173	1.525	0.005	1.043	*	(0,410)	0.288	1.934	0
45-54							2.176	***	(0,373)	1.502	2.983	0	2.132	***	(0,316)	1.528	2.731	0	2.109	***	(0,299)	1.544	2.705	0	2.31	***	(0,372)	1.653	3.111	0
55-65							2.998	***	(0,366)	2.312	3.796	0	2.982	***	(0,316)	2.358	3.599	0	2.954	***	(0,293)	2.385	3.517	0	3.168	***	(0,376)	2.48	3.973	0
Education Level (ref, University Studies)
Illiterate, no diploma, or primary education							0.503	**	(0,188)	0.154	0.919	0.001	0.492	**	(0,186)	0.138	0.869	0	0.554	**	(0,173)	0.212	0.895	0.001	0.75	**	(0,254)	0.315	1.3	0
Lower Secondary							0.545	**	(0,197)	0.167	0.942	0.001	0.537	**	(0,193)	0.164	0.921	0.001	0.541	**	(0,182)	0.184	0.894	0.001	0.734	**	(0,261)	0.274	1.292	0.003
Upper Secondary							0.298		(0,232)	-0.13	0.743	0.098	0.285		(0,223)	-0.143	0.728	0.094	0.347		(0,216)	-0.091	0.761	0.06	0.518	+	(0,284)	-0.017	1.105	0.029
Higher technical education							0.065		(0,298)	-0.519	0.627	0.408	0.057		(0,301)	-0.535	0.644	0.421	0.102		(0,297)	-0.493	0.658	0.368	0.208		(0,364)	-0.522	0.922	0.29
Work Status (ref, employed)
Unemployed							0.468	**	(0,172)	0.138	0.804	0.004	0.447	**	(0,173)	0.114	0.775	0.008	0.43	**	(0,165)	0.108	0.755	0.004	0.435	*	(0,170)	0.09	0.754	0.009
Inactive population							0.986	***	(0,124)	0.733	1.223	0	0.967	***	(0,124)	0.723	1.205	0	0.968	***	(0,128)	0.73	1.226	0	0.959	***	(0,126)	0.717	1.204	0
Housewife/husband							-0.769		(1,347)	-4.06	1.22	0.318	-0.732		(1,364)	-4.115	1.271	0.322	-0.618		(1,258)	-3.612	1.253	0.354	-0.682		(1,263)	-3.576	1.189	0.336
Marital Status (ref, married)
Single							-0.109		(0,170)	-0.49	0.21	0.268	-0.104		(0,170)	-0.431	0.228	0.276	-0.12		(0,165)	-0.456	0.206	0.239	-0.091		(0,177)	-0.428	0.246	0.312
Widower							-0.006		(0,326)	-0.663	0.621	0.502	-0.009		(0,330)	-0.703	0.592	0.507	-0.037		(0,339)	-0.722	0.574	0.476	-0.016		(0,331)	-0.702	0.586	0.492
Separate							0.356		(0,296)	-0.26	0.906	0.111	0.351		(0,274)	-0.221	0.868	0.104	0.332		(0,273)	-0.241	0.838	0.112	0.369		(0,259)	-0.176	0.88	0.077
Divorced							0.407		(0,259)	-0.109	0.909	0.065	0.385		(0,260)	-0.131	0.868	0.075	0.378		(0,254)	-0.155	0.85	0.076	0.392		(0,262)	-0.132	0.888	0.068
Household type (ref, Two adults with child/ren)
One adult alone							-0.224		(0,232)	-0.691	0.225	0.165	-0.252		(0,248)	-0.758	0.216	0.145	-0.219		(0,242)	-0.708	0.252	0.182	-0.265		(0,228)	-0.708	0.178	0.131
One adult with child-ren							-0.054		(0,543)	-1.262	0.899	0.479	-0.034		(0,577)	-1.315	0.973	0.503	-0.03		(0,577)	-1.281	0.99	0.503	-0.052		(0,562)	-1.207	0.951	0.488
Two adults							0.107		(0,164)	-0.209	0.419	0.252	0.068		(0,166)	-0.275	0.387	0.349	0.089		(0,174)	-0.258	0.438	0.306	0.061		(0,161)	-0.255	0.386	0.356
More than two Adults with child-ren							0.205		(0,356)	-0.535	0.868	0.285	0.174		(0,372)	-0.622	0.846	0.297	0.205		(0,371)	-0.575	0.907	0.285	0.162		(0,390)	-0.655	0.852	0.321
Others							-0.013		(0,166)	-0.337	0.317	0.474	-0.051		(0,178)	-0.422	0.283	0.396	-0.036		(0,186)	-0.387	0.336	0.416	-0.066		(0,173)	-0.374	0.293	0.349
(2) Period Variables
Period (ref, 2006)
2009							0.047		(0,135)	-0.216	0.315	0.379	0.093		(0,307)	-0.518	0.736	0.387	0.269		(0,261)	-0.211	0.78	0.168	0.227		(0,277)	-0.319	0.755	0.205
2011							-0.252	+	(0,146)	-0.542	0.026	0.04	0.026		(0,485)	-0.86	1.119	0.473	0.231		(0,383)	-0.441	1.049	0.288	0.251		(0,420)	-0.591	0.982	0.283
Change in real GDP growth rate													0.047		(0,136)	-0.215	0.34	0.357	0.249		(0,141)	-0.025	0.516	0.04	0.109		(0,122)	-0.151	0.338	0.179
Change in low work intensity indicator													-0.024		(0,036)	-0.095	0.047	0.253	-0.022		(0,036)	-0.092	0.051	0.265	-0.205	*	(0,092)	-0.415	-0.052	0.003
(3) Context Variables
Mean real GDP growth rate													-0.029		(0,223)	-0.464	0.4	0.453	-0.022		(0,216)	-0.45	0.392	0.461	0.029		(0,230)	-0.427	0.49	0.437
Mean low work intensity indicator													0.03		(0,029)	-0.026	0.086	0.131	0.027		(0,026)	-0.025	0.079	0.156	0.029		(0,028)	-0.024	0.087	0.135
(1)Education level * (2)Period Variables
Illiterate, no diploma, or primary education* Change in real GDP growth rate																			-0.117		(0,115)	-0.33	0.114	0.154
Lower Secondary * Change in real GDP growth rate																			-0.26	*	(0,124)	-0.503	-0.011	0.02
Upper Secondary * Change in real GDP growth rate																			-0.109		(0,143)	-0.392	0.169	0.227
Higher technical education * Change in real GDP growth rate																			-0.116		(0,200)	-0.512	0.256	0.287
Illiterate, no diploma, or primary education * Change in Low work intensity indicator																									0.197	*	(0,094)	0.043	0.409	0.002
Lower Secondary * Change in Low work intensity indicator																									0.22	*	(0,096)	0.071	0.441	0.002
Upper Secondary * Change in Low work intensity indicator																									0.156		(0,105)	-0.027	0.387	0.052
Higher technical education * Change in Low work intensity indicator																									0.098		(0,133)	-0.152	0.368	0.229
Variance
Region	0.036		(0,035)	0.001	0.124		0.016		(0,021)	0.001	0.075		0.019		(0,024)	0.001	0.083		0.02		(0,026)	0.001	0.071		0.022		(0,031)	0.001	0.088
Period	0.011		(0,015)	0.001	0.05		0.016		(0,017)	0.001	0.065		0.006		(0,009)	0	0.03		0.01		(0,012)	0.001	0.038		0.016		(0,023)	0	0.042
VPC
Region	0.0107886						0.00481657						0.00573175						0.00602434						0.00661084
Period	0.0032965						0.00481657						0.00181003						0.00301217						0.00480788
MOR
Median Odds Ratio (MOR) Region	1.19752			1.0305	1.39728		1.12768			1.0305	1.29715		1.13991			1.0305	1.31481		1.14379			1.0305	1.28806		1.15132			1.0305	1.32553
Median Odds Ratio (MOR) Period	1.10477			1.0305	1.23668		1.12768			1.0305	1.27405		1.07636			1	1.17886		1.09966			1.0305	1.20345		1.12768			1	1.21494
DIC:	4047.76						3448.37						3451.01						3453.24						3450.42
Units: Region	17						17						17						17						17
Units: Period	51						51						51						51						51
Units: Individuals	21257						21049						21049						21049						21049
*** p < 0.001; ** p < 0.01; * p < 0.05; + p < 0.1.

## Sheet: M Infarcion CI 95% Women
Myocardial Infarction
	Model 0						Model 1						Model 2						Model 3a						Model 3b
	Coef.		Std. Err.	95% CI		Bayesian-p	Coef.		Std. Err.	95% CI		Bayesian-p	Coef.		Std. Err.	95% CI		Bayesian-p	Coef.		Std. Err.	95% CI		Bayesian-p	Coef.		Std. Err.	95% CI		Bayesian-p
Intercept	-5.245	***	(0,136)	-5.545	-5.012	0	-8.087	***	(0,526)	-9.138	-7.136	0	-7.602	***	(0,712)	-8.991	-6.189	0	-7.743	***	(0,656)	-8.941	-6.493	0	-7.21	***	(0,540)	-8.186	-6.088	0
(1) Individual variables
Age Groups (ref, 25-34)
35-44							0.478		(0,501)	-0.509	1.422	0.175	0.645		(0,597)	-0.457	1.934	0.132	0.488		(0,502)	-0.404	1.595	0.147	0.487		(0,521)	-0.547	1.53	0.168
45-54							1.358	**	(0,449)	0.493	2.208	0	1.549	**	(0,543)	0.621	2.796	0.001	1.358	**	(0,464)	0.572	2.543	0.001	1.378	**	(0,467)	0.441	2.311	0.005
55-65							2.159	***	(0,432)	1.304	2.958	0	2.36	***	(0,548)	1.428	3.595	0	2.159	***	(0,472)	1.344	3.43	0	2.173	***	(0,470)	1.269	3.157	0
Education Level (ref, University Studies)
Illiterate, no diploma, or primary education							0.851	**	(0,318)	0.224	1.44	0.001	0.725	*	(0,365)	0.065	1.426	0.015	1.233	**	(0,421)	0.49	2.109	0	0.873	*	(0,359)	0.214	1.616	0.001
Lower Secondary							0.509		(0,339)	-0.162	1.141	0.064	0.404		(0,383)	-0.325	1.143	0.142	0.862	*	(0,438)	0.104	1.773	0.013	0.502		(0,370)	-0.191	1.296	0.088
Upper Secondary							0.208		(0,421)	-0.638	0.99	0.319	0.122		(0,468)	-0.812	1.05	0.396	0.582		(0,506)	-0.398	1.592	0.12	0.229		(0,459)	-0.738	1.106	0.296
Higher technical education							-0.174		(0,675)	-1.617	1.031	0.424	-0.299		(0,723)	-1.821	0.976	0.361	-0.031		(0,844)	-1.837	1.45	0.524	-0.666		(0,898)	-2.635	0.899	0.236
Work Status (ref, employed)
Unemployed							0.589	*	(0,296)	-0.004	1.148	0.026	0.533	+	(0,292)	-0.029	1.094	0.037	0.514		(0,319)	-0.134	1.127	0.054	0.515	+	(0,292)	-0.074	1.083	0.04
Inactive population							0.901	***	(0,252)	0.404	1.398	0	0.885	***	(0,246)	0.396	1.389	0.001	0.858	***	(0,251)	0.395	1.359	0	0.895	***	(0,230)	0.445	1.34	0
Housewife/husband							0.036		(0,252)	-0.457	0.529	0.441	0		(0,245)	-0.481	0.454	0.498	-0.016		(0,253)	-0.529	0.485	0.482	-0.007		(0,235)	-0.449	0.474	0.496
Marital Status (ref, married)
Single							-0.157		(0,326)	-0.785	0.424	0.339	-0.166		(0,335)	-0.877	0.492	0.309	-0.161		(0,337)	-0.843	0.435	0.321	-0.177		(0,331)	-0.843	0.436	0.302
Widower							0.404		(0,280)	-0.131	0.952	0.079	0.39		(0,272)	-0.149	0.912	0.077	0.404		(0,280)	-0.128	0.959	0.075	0.387		(0,273)	-0.164	0.92	0.084
Separate							0.401		(0,384)	-0.361	1.106	0.146	0.376		(0,405)	-0.453	1.089	0.17	0.398		(0,387)	-0.377	1.126	0.159	0.397		(0,390)	-0.424	1.111	0.143
Divorced							0.192		(0,432)	-0.701	0.981	0.329	0.168		(0,403)	-0.687	0.904	0.32	0.172		(0,440)	-0.739	0.98	0.337	0.175		(0,425)	-0.7	0.942	0.33
Household type (ref, Two adults with child/ren)
One adult alone							0.197		(0,418)	-0.638	1.005	0.322	0.216		(0,437)	-0.628	1.081	0.304	0.246		(0,421)	-0.582	1.042	0.286	0.175		(0,444)	-0.633	1.063	0.361
One adult with child-ren							0.478		(0,544)	-0.648	1.444	0.189	0.455		(0,584)	-0.691	1.573	0.225	0.481		(0,542)	-0.648	1.487	0.178	0.415		(0,561)	-0.68	1.47	0.237
Two adults							0.686	*	(0,335)	0.015	1.358	0.022	0.711	+	(0,368)	-0.021	1.467	0.029	0.737	*	(0,361)	0.068	1.448	0.015	0.676	+	(0,359)	0.001	1.444	0.024
More than two Adults with child-ren							0.643		(0,541)	-0.474	1.707	0.119	0.623		(0,594)	-0.645	1.702	0.144	0.664		(0,561)	-0.477	1.729	0.113	0.58		(0,573)	-0.571	1.678	0.151
Others							0.666	+	(0,340)	0.001	1.326	0.024	0.691	+	(0,370)	-0.032	1.468	0.031	0.711	*	(0,350)	0.055	1.413	0.014	0.649	+	(0,362)	0.004	1.419	0.024
(2) Period Variables
Period (ref, 2006)
2009							0.189		(0,221)	-0.219	0.648	0.184	-0.648		(0,456)	-1.569	0.25	0.087	-0.854	+	(0,456)	-1.743	0.048	0.033	-1.064	*	(0,464)	-2.021	-0.182	0.005
2011							-0.134		(0,254)	-0.626	0.358	0.293	-1.148	+	(0,683)	-2.608	0.178	0.042	-1.5	*	(0,709)	-2.764	-0.039	0.022	-1.78	**	(0,691)	-3.28	-0.419	0.003
Change in real GDP growth rate													-0.378	+	(0,196)	-0.74	0.01	0.03	0.034		(0,318)	-0.537	0.651	0.473	-0.57	**	(0,196)	-0.995	-0.199	0.001
Change in low work intensity indicator													-0.067		(0,061)	-0.186	0.052	0.144	-0.085		(0,059)	-0.194	0.035	0.08	-0.207		(0,123)	-0.454	0.017	0.037
(3) Context Variables
Mean real GDP growth rate													0.033		(0,341)	-0.691	0.662	0.455	0.105		(0,311)	-0.534	0.688	0.357	0.111		(0,339)	-0.613	0.735	0.354
Mean low work intensity indicator													0.134	**	(0,042)	0.051	0.216	0.001	0.134	***	(0,040)	0.059	0.212	0	0.136	**	(0,043)	0.057	0.219	0
(1)Education level * (2)Period Variables
Illiterate, no diploma, or primary education* Change in real GDP growth rate																			-0.54	+	(0,280)	-1.074	-0.005	0.024
Lower Secondary * Change in real GDP growth rate																			-0.609	*	(0,303)	-1.188	-0.05	0.018
Upper Secondary * Change in real GDP growth rate																			-0.632	+	(0,335)	-1.304	0.027	0.031
Higher technical education * Change in real GDP growth rate																			-0.503		(0,528)	-1.526	0.571	0.168
Illiterate, no diploma, or primary education * Change in Low work intensity indicator																									0.114		(0,115)	-0.098	0.345	0.172
Lower Secondary * Change in Low work intensity indicator																									0.157		(0,119)	-0.059	0.395	0.097
Upper Secondary * Change in Low work intensity indicator																									0.135		(0,145)	-0.15	0.417	0.18
Higher technical education * Change in Low work intensity indicator																									-0.089		(0,285)	-0.693	0.418	0.402
Variance
Region	0.096		(0,128)	0.002	0.447		0.069		(0,088)	0.001	0.302		0.029		(0,043)	0.001	0.153		0.021		(0,033)	0.001	0.102		0.031		(0,056)	0.001	0.177
Period	0.158		(0,121)	0.016	0.444		0.072		(0,106)	0.001	0.381		0.039		(0,039)	0.001	0.148		0.026		(0,032)	0.001	0.118		0.032		(0,056)	0.001	0.21
VPC
Region	0.027089						0.0201115						0.00863643						0.00629333						0.00924582
Period	0.0445841						0.0209859						0.0116145						0.00779174						0.00954407
MOR
Median Odds Ratio (MOR) Region	1.34225			1.0434	1.88731		1.28344			1.0305	1.68551		1.1756			1.0305	1.45004		1.14759			1.0305	1.35446		1.18207			1.0305	1.49134
Median Odds Ratio (MOR) Period	1.4588			1.12768	1.88328		1.29035			1.0305	1.79749		1.20636			1.0305	1.44119		1.16554			1.0305	1.38588		1.18524			1.0305	1.5455
DIC:	1851.5						1679.94						1670.22						1673.5						1675.35
Units: Region	17						17						17						17						17
Units: Period	51						51						51						51						51
Units: Individuals	26180						25917						25917						25917						25917
*** p < 0.001; ** p < 0.01; * p < 0.05; + p < 0.1.

## Sheet: M Infarction Men_Women
Myocardial Infarction
	Men										Women
	Model 0		Model 1		Model 2		Model 3a		Model 3b		Model 0		Model 1		Model 2		Model 3a		Model 3b
	OR		OR		OR		OR		OR		OR		OR		OR		OR		OR
Intercept	0.122333	***	0.0447154	***	0.0438361	***	0.0397929	***	0.0426848	***	0.067524	***	0.0313701	***	0.0490814	***	0.043287	***	0.0465101	***
(1) Individual variables
Age Groups (ref, 25-34)
35-44			1.49953	*	1.48768	*	1.48202	*	1.59971	*			1.22978		1.30731		1.235		1.23235
45-54			2.70958	***	2.72596	***	2.71828	***	2.88251	***			1.82422	**	1.93152	**	1.817	**	1.83159	**
55-65			3.966	***	4.0659	***	4.07414	***	4.2598	***			2.61949	***	2.72059	***	2.57564	***	2.59366	***
Education Level (ref, University Studies)
Illiterate, no diploma, or primary education			1.28628	**	1.27953	**	1.3223	**	1.43817	**			1.49168	**	1.39561	*	1.73788	**	1.49554	*
Lower Secondary			1.312	**	1.30748	**	1.31204	**	1.42535	**			1.26726		1.20228		1.46734	*	1.25895
Upper Secondary			1.15712		1.15049		1.18682		1.28066	+			1.09772		1.05502		1.28569		1.10619
Higher technical education			1.03132		1.02737		1.0496		1.1004				0.932375		0.888659		0.988387		0.781971
Work Status (ref, employed)
Unemployed			1.26633	**	1.25284	**	1.24324	**	1.2457	*			1.3227	*	1.28862	+	1.27307		1.27763	+
Inactive population			1.665	***	1.64872	***	1.64787	***	1.64107	***			1.54799	***	1.53795	***	1.51634	***	1.55073	***
Housewife/husband			0.783812		0.794038		0.817557		0.800969				1.01761		1		0.992274		0.996583
Marital Status (ref, married)
Single			0.946437		0.94883		0.94105		0.955235				0.929134		0.925529		0.927754		0.920653
Widower			0.997195		0.995803		0.98293		0.992555				1.21325		1.20601		1.21325		1.20417
Separate			1.18417		1.18344		1.17279		1.19524				1.20054		1.18501		1.1986		1.19776
Divorced			1.2174		1.20441		1.20098		1.20827				1.08941		1.07887		1.07944		1.08145
Household type (ref, Two adults with child/ren)
One adult alone			0.896106		0.884751		0.898773		0.87807				1.09245		1.1009		1.11657		1.08073
One adult with child-ren			0.977312		0.985857		0.987511		0.978316				1.22514		1.20932		1.22692		1.19128
Two adults			1.0557		1.03501		1.04588		1.03143				1.37687	*	1.38603	+	1.40421	*	1.3657	+
More than two Adults with child-ren			1.09927		1.08301		1.09855		1.07642				1.31456		1.29583		1.3232		1.27557
Others			0.993443		0.974672		0.982126		0.967265				1.36311	+	1.37296	+	1.38981	*	1.34824	+
(2) Period Variables
Period (ref, 2006)
2009			1.02446		1.04491		1.1387		1.1149				1.09752		0.751288		0.686001	+	0.626317	*
2011			0.87912	+	1.01139		1.11108		1.11913				0.93714		0.630975	+	0.551301	*	0.490802	**
Change in real GDP growth rate					1.02445		1.13613		1.05804						0.828255	+	1.01611		0.752656	**
Change in low work intensity indicator					0.987083		0.988153		0.897824	*					0.964824		0.95554		0.898447
(3) Context Variables
Mean real GDP growth rate					0.985837		0.9892		1.01432						1.01546		1.05075		1.05301
Mean low work intensity indicator					1.01645		1.01481		1.0159						1.07504	**	1.07512	***	1.07615	**
(1)Education level * (2)Period Variables
Illiterate, no diploma, or primary education* Change in real GDP growth rate							0.941031										0.772307	+
Lower Secondary * Change in real GDP growth rate							0.874208	*									0.7496	*
Upper Secondary * Change in real GDP growth rate							0.945717										0.744801	+
Higher technical education * Change in real GDP growth rate							0.943922										0.806428
Illiterate, no diploma, or primary education * Change in Low work intensity indicator									1.10901	*									1.06101
Lower Secondary * Change in Low work intensity indicator									1.12235	*									1.08479
Upper Secondary * Change in Low work intensity indicator									1.08487										1.07149
Higher technical education * Change in Low work intensity indicator									1.05173										0.958408
Variance
Region	0.036	(0,035)	0.016	(0,021)	0.019	(0,024)	0.02	(0,026)	0.022	(0,031)	0.096	(0,128)	0.069	(0,088)	0.029	(0,043)	0.021	(0,033)	0.031	(0,056)
Period	0.011	(0,015)	0.016	(0,017)	0.006	(0,009)	0.01	(0,012)	0.016	(0,023)	0.158	(0,121)	0.072	(0,106)	0.039	(0,039)	0.026	(0,032)	0.032	(0,056)
VPC
Region	0.0107886		0.00481657		0.00573175		0.00602434		0.00661084		0.027089		0.0201115		0.00863643		0.00629333		0.00924582
Period	0.0032965		0.00481657		0.00181003		0.00301217		0.00480788		0.0445841		0.0209859		0.0116145		0.00779174		0.00954407
VPC at higer levels (Region+Period)	0.0140851		0.00963313		0.00754178		0.0090365		0.0114187		0.0716731		0.0410975		0.0202509		0.0140851		0.0187899
DIC:	4047.76		3448.37		3451.01		3453.24		3450.42		1851.5		1679.94		1670.22		1673.5		1675.35
Units: Region	17		17		17		17		17		17		17		17		17		17
Units: Period	51		51		51		51		51		51		51		51		51		51
Units: Individuals	21257		21049		21049		21049		21049		26180		25917		25917		25917		25917
*** p < 0.001; ** p < 0.01; * p < 0.05; + p < 0.1.
NL = Divide by zero. Use more decimals.

## Sheet: M Tumor CI 95% Men
Malignant Tumor
	Model 0						Model 1						Model 2						Model 3a						Model 3b
	Coef.		Std. Err.	95% CI		Bayesian-p	Coef.		Std. Err.	95% CI		Bayesian-p	Coef.		Std. Err.	95% CI		Bayesian-p	Coef.		Std. Err.	95% CI		Bayesian-p	Coef.		Std. Err.	95% CI		Bayesian-p
Intercept	-4.022	***	(0,073)	-4.175	-3.879	0	-5.524	***	(0,338)	-6.394	-4.987	0	-5.391	***	(0,337)	-6.087	-4.787	0	-5.566	***	(0,552)	-6.614	-4.463	0	-5.414	***	(0,342)	-6.112	-4.618	0
(1) Individual variables
Age Groups (ref, 25-34)
35-44							0.336		(0,319)	-0.201	1.081	0.131	0.277		(0,287)	-0.289	0.819	0.173	0.363		(0,315)	-0.227	1.079	0.108	0.306		(0,276)	-0.213	0.88	0.125
45-54							1.397	***	(0,300)	0.922	2.137	0	1.344	***	(0,262)	0.842	1.842	0	1.414	***	(0,291)	0.905	2.05	0	1.368	***	(0,255)	0.909	1.887	0
55-65							1.868	***	(0,303)	1.354	2.628	0	1.786	***	(0,275)	1.273	2.306	0	1.852	***	(0,298)	1.318	2.54	0	1.823	***	(0,262)	1.38	2.393	0
Education Level (ref, University Studies)
Illiterate, no diploma, or primary education							-0.339	*	(0,158)	-0.647	-0.034	0.011	-0.338	*	(0,163)	-0.668	-0.023	0.018	-0.412	*	(0,163)	-0.736	-0.089	0.005	-0.35	*	(0,157)	-0.665	-0.055	0.005
Lower Secondary							-0.129		(0,163)	-0.45	0.188	0.216	-0.114		(0,162)	-0.43	0.201	0.237	-0.153		(0,177)	-0.487	0.188	0.199	-0.163		(0,164)	-0.479	0.156	0.169
Upper Secondary							-0.123		(0,184)	-0.492	0.23	0.248	-0.116		(0,193)	-0.494	0.25	0.28	-0.113		(0,191)	-0.497	0.243	0.29	-0.117		(0,187)	-0.488	0.229	0.279
Higher technical education							-0.019		(0,236)	-0.502	0.413	0.483	-0.008		(0,240)	-0.473	0.461	0.497	-0.115		(0,244)	-0.618	0.343	0.328	-0.092		(0,250)	-0.596	0.379	0.364
Work Status (ref, employed)
Unemployed							0.188		(0,199)	-0.202	0.574	0.167	0.188		(0,200)	-0.218	0.572	0.169	0.208		(0,202)	-0.196	0.595	0.147	0.184		(0,205)	-0.231	0.568	0.181
Inactive population							1.285	***	(0,131)	1.036	1.529	0	1.292	***	(0,133)	1.036	1.542	0	1.313	***	(0,137)	1.051	1.601	0	1.286	***	(0,132)	1.04	1.555	0
Housewife/husband							-0.536		(1,381)	-3.947	1.444	0.401	-0.458		(1,229)	-3.337	1.433	0.41	-0.493		(1,351)	-3.577	1.434	0.407	-0.439		(1,253)	-3.397	1.441	0.43
Marital Status (ref, married)
Single							-0.17		(0,171)	-0.502	0.161	0.166	-0.192		(0,178)	-0.545	0.158	0.133	-0.158		(0,177)	-0.513	0.173	0.186	-0.167		(0,171)	-0.502	0.179	0.156
Widower							-0.602		(0,440)	-1.525	0.225	0.075	-0.646		(0,474)	-1.636	0.2	0.081	-0.593		(0,459)	-1.561	0.206	0.088	-0.628		(0,450)	-1.585	0.215	0.082
Separate							-0.073		(0,348)	-0.793	0.568	0.433	-0.055		(0,320)	-0.712	0.532	0.44	-0.012		(0,322)	-0.682	0.562	0.505	-0.03		(0,354)	-0.777	0.628	0.488
Divorced							0.41		(0,261)	-0.11	0.913	0.056	0.421	+	(0,251)	-0.087	0.891	0.054	0.435	+	(0,249)	-0.072	0.899	0.047	0.428	+	(0,251)	-0.079	0.903	0.05
Household type (ref, Two adults with child/ren)
One adult alone							-0.205		(0,224)	-0.628	0.242	0.182	-0.174		(0,224)	-0.615	0.268	0.22	-0.184		(0,223)	-0.639	0.248	0.212	-0.216		(0,226)	-0.667	0.229	0.169
One adult with child-ren							-0.035		(0,547)	-1.266	0.962	0.5	-0.019		(0,578)	-1.298	0.99	0.526	0.038		(0,561)	-1.195	0.978	0.423	-0.03		(0,584)	-1.334	0.96	0.521
Two adults							0.046		(0,167)	-0.27	0.373	0.397	0.081		(0,163)	-0.242	0.407	0.299	0.104		(0,172)	-0.209	0.46	0.284	0.062		(0,168)	-0.274	0.386	0.351
More than two Adults with child-ren							-1.505	+	(0,842)	-3.441	-0.213	0.009	-1.463	+	(0,792)	-3.205	-0.132	0.012	-1.486	+	(0,830)	-3.28	-0.152	0.011	-1.528	+	(0,808)	-3.384	-0.173	0.012
Others							-0.021		(0,177)	-0.378	0.325	0.472	0.006		(0,170)	-0.324	0.326	0.49	0.032		(0,172)	-0.31	0.363	0.435	-0.003		(0,173)	-0.352	0.331	0.494
(2) Period Variables
Period (ref, 2006)
2009							0.129		(0,153)	-0.174	0.43	0.193	0.106		(0,286)	-0.436	0.678	0.354	0.236		(0,388)	-0.595	0.823	0.271	0.086		(0,279)	-0.507	0.598	0.37
2011							0.163		(0,150)	-0.127	0.468	0.125	-0.169		(0,435)	-0.947	0.655	0.357	-0.125		(0,608)	-1.318	0.838	0.499	-0.175		(0,405)	-0.953	0.587	0.328
Change in real GDP growth rate													-0.026		(0,124)	-0.254	0.214	0.424	-0.049		(0,195)	-0.481	0.248	0.477	-0.043		(0,121)	-0.296	0.186	0.357
Change in low work intensity indicator													0.044		(0,044)	-0.035	0.133	0.163	0.048		(0,042)	-0.038	0.128	0.126	0.017		(0,055)	-0.091	0.126	0.36
(3) Context Variables
Mean real GDP growth rate													0.248		(0,234)	-0.22	0.694	0.145	0.265		(0,226)	-0.212	0.703	0.114	0.26		(0,243)	-0.249	0.721	0.13
Mean low work intensity indicator													-0.02		(0,030)	-0.081	0.038	0.252	-0.018		(0,031)	-0.079	0.041	0.276	-0.024		(0,032)	-0.089	0.039	0.211
(1)Education level * (2)Period Variables
Illiterate, no diploma, or primary education* Change in real GDP growth rate																			0.21		(0,108)	0.002	0.423	0.022
Lower Secondary * Change in real GDP growth rate																			-0.034		(0,117)	-0.264	0.188	0.394
Upper Secondary * Change in real GDP growth rate																			-0.008		(0,130)	-0.267	0.247	0.471
Higher technical education * Change in real GDP growth rate																			-0.239		(0,169)	-0.581	0.088	0.072
Illiterate, no diploma, or primary education * Change in Low work intensity indicator																									-0.021		(0,052)	-0.123	0.078	0.345
Lower Secondary * Change in Low work intensity indicator																									0.053		(0,049)	-0.034	0.158	0.128
Upper Secondary * Change in Low work intensity indicator																									-0.021		(0,060)	-0.138	0.095	0.367
Higher technical education * Change in Low work intensity indicator																									0.113		(0,072)	-0.031	0.253	0.066
Variance
Region	0.025		(0,031)	0.001	0.111		0.018		(0,025)	0.001	0.088		0.016		(0,024)	0	0.081		0.016		(0,023)	0.001	0.081		0.023		(0,034)	0.001	0.126
Period	0.024		(0,030)	0.001	0.108		0.029		(0,032)	0.001	0.115		0.05		(0,041)	0.005	0.162		0.048		(0,040)	0.001	0.147		0.053		(0,043)	0.002	0.157
VPC
Region	0.00748757						0.00539428						0.00476777						0.00477061						0.0068333
Period	0.00718806						0.00869078						0.0148993						0.0143118						0.0157463
MOR
Median Odds Ratio (MOR) Region	1.16208			1.0305	1.37233		1.13593			1.0305	1.32553		1.12768			1	1.31046		1.12768			1.0305	1.31046		1.15497			1.0305	1.40104
Median Odds Ratio (MOR) Period	1.15855			1.0305	1.36643		1.1756			1.0305	1.38011		1.23668			1.06948	1.46575		1.23138			1.0305	1.43941		1.24447			1.0434	1.45706
DIC:	3795.57						3342.9						3343.51						3342.19						3345.59
Units: Region	17						17						17						17						17
Units: Period	51						51						51						51						51
Units: Individuals	21257						21049						21049						21049						21049
*** p < 0.001; ** p < 0.01; * p < 0.05; + p < 0.1.

[truncated: 3 more sheets: M Tumor CI 95% Women, M Tumor Men_Women, Hoja1]
